# Supplementary material for: Expression patterns and promoter analyses of aluminum-responsive NAC genes suggest a possible growth regulation of rice mediated by aluminum, hormones and NAC transcription factors
Source: PLoS One. 2017 Oct 12;12(10):e0186084. doi: 10.1371/journal.pone.0186084 (PMC5638308; doi:10.1371/journal.pone.0186084)
Supplement: S2 File — Data were retrieved from the Genevestigator platform available at https://genevestigator.com/gv/ [41]. (XLSX) [file pone.0186084.s003.xlsx]

## Sheet: 1
Expression patterns and promoter analyses of aluminum-responsive NAC genes suggest a possible growth regulation of rice mediated by aluminum, hormones and NAC transcription factors Hugo Fernando Escobar-Sepúlveda, Libia Iris Trejo-Téllez, Soledad García-Morales and Fernando Carlos Gómez-Merino* S2 File. Detailed description of experiments testing the effect ofphytohormones on NAC gene expression.…
Experiment ID / Link to repository:	OS-00119 /	GEO
	Experimental		Control
Stimulus:	ABA study 2	vs.	mock treated seedling samples
Description	Seedling samples of cultivar IR64 grown for 7 days hydroponically in a culture room (14h light /10h dark cycles; 28°C) and then incubated in 100μM abscisic acid solution for 3h at 28°C.		Seedling samples of cultivar IR64 grown for 7 days hydroponically in a culture room (14h light /10h dark cycles; 28°C), then incubated in water for 3h at 28°C.
Genetic Background:	IR64	vs.	IR64
Description	Indica (Oryza sativa ssp. indica) cultivar resistant to Xanthomonas oryzae pv. oryzae strains BAI3 (from Burkina Faso) and MAI1 (from Mali).		Indica (Oryza sativa ssp. indica) cultivar resistant to Xanthomonas oryzae pv. oryzae strains BAI3 (from Burkina Faso) and MAI1 (from Mali).
Anatomical Part:	seedling	vs.	seedling
Developmental Stage:	seedling	vs.	seedling

## Sheet: 2
Expression patterns and promoter analyses of aluminum-responsive NAC genes suggest a possible growth regulation of rice mediated by aluminum, hormones and NAC transcription factors Hugo Fernando Escobar-Sepúlveda, Libia Iris Trejo-Téllez, Soledad García-Morales and Fernando Carlos Gómez-Merino* S2 File. Detailed description of experiments testing the effect ofphytohormones on NAC gene expression.…
Experiment ID / Link to repository:	OS-00119 /	GEO
	Experimental		Control
Stimulus:	ACC	vs.	mock treated seedling samples
Description	Seedling samples of cultivar IR64 grown for 7 days hydroponically in a culture room (14h light /10h dark cycles; 28°C) and then incubated in 100μM 1-aminocyclopropane-1-carboxylic acid (ACC) solution for 3h at 28°C. ACC is the immediate precursor of ethylene.		Seedling samples of cultivar IR64 grown for 7 days hydroponically in a culture room (14h light /10h dark cycles; 28°C), then incubated in water for 3h at 28°C.
Genetic Background:	IR64	vs.	IR64
Description	Indica (Oryza sativa ssp. indica) cultivar resistant to Xanthomonas oryzae pv. oryzae strains BAI3 (from Burkina Faso) and MAI1 (from Mali).		Indica (Oryza sativa ssp. indica) cultivar resistant to Xanthomonas oryzae pv. oryzae strains BAI3 (from Burkina Faso) and MAI1 (from Mali).
Anatomical Part:	seedling	vs.	seedling
Developmental Stage:	seedling	vs.	seedling

## Sheet: 3
Expression patterns and promoter analyses of aluminum-responsive NAC genes suggest a possible growth regulation of rice mediated by aluminum, hormones and NAC transcription factors Hugo Fernando Escobar-Sepúlveda, Libia Iris Trejo-Téllez, Soledad García-Morales and Fernando Carlos Gómez-Merino* S2 File. Detailed description of experiments testing the effect ofphytohormones on NAC gene expression.…
Experiment ID / Link to repository:	OS-00015 /	GEO
	Experimental		Control
Stimulus:	BAP	vs.	solvent treated seedling samples
Description	Seedling samples of cultivar IR64 grown for 7 days in a culture room (substrate: cotton saturated with reverse-osmosis water; 14h light /10h dark cycles; 28°C) and then incubated in 50μM BAP (6-benzylaminopurine), 0.1% dimethylsulfoxide solution for 1h and 3h. Equal amounts of tissue from 1h and 3h time points were pooled before RNA isolation.		Seedling samples of cultivar IR64 grown for 7 days in a culture room (substrate: cotton saturated with reverse-osmosis water; 14h light /10h dark cycles; 28°C) and then incubated in 0.1% dimethylsulfoxide solution for 1h and 3h. Equal amounts of tissue from 1h and 3h time points were pooled before RNA isolation.
Genetic Background:	IR64	vs.	IR64
Description	Indica (Oryza sativa ssp. indica) cultivar resistant to Xanthomonas oryzae pv. oryzae strains BAI3 (from Burkina Faso) and MAI1 (from Mali).		Indica (Oryza sativa ssp. indica) cultivar resistant to Xanthomonas oryzae pv. oryzae strains BAI3 (from Burkina Faso) and MAI1 (from Mali).
Anatomical Part:	seedling	vs.	seedling
Developmental Stage:	seedling	vs.	seedling

## Sheet: 4
Expression patterns and promoter analyses of aluminum-responsive NAC genes suggest a possible growth regulation of rice mediated by aluminum, hormones and NAC transcription factors Hugo Fernando Escobar-Sepúlveda, Libia Iris Trejo-Téllez, Soledad García-Morales and Fernando Carlos Gómez-Merino* S2 File. Detailed description of experiments testing the effect ofphytohormones on NAC gene expression.…
Experiment ID / Link to repository:	OS-00037 /	GEO
	Experimental		Control
Stimulus:	GA3 (Minghui 63)	vs.	untreated seedling samples (Minghui 63)
Description	Seedling samples of cultivar Minghui 63 grown hydroponically as described (Lian et al., 2006, Plant Mol Biol. 60: 617–631) till the 3-leaves stage and then treated with 100µM GA3 (gibberellic acid) for 5, 15, 30 and 60min.		Seedling samples of cultivar Minghui 63 grown hydroponically as described (Lian et al., 2006, Plant Mol Biol. 60: 617–631) till the 3-leaves stage.
Genetic Background:	MH63	vs.	MH63
Description	Minghui 63, indica cultivar.		Minghui 63, indica cultivar.
Anatomical Part:	seedling	vs.	seedling
Developmental Stage:	seedling	vs.	seedling

## Sheet: 5
Expression patterns and promoter analyses of aluminum-responsive NAC genes suggest a possible growth regulation of rice mediated by aluminum, hormones and NAC transcription factors Hugo Fernando Escobar-Sepúlveda, Libia Iris Trejo-Téllez, Soledad García-Morales and Fernando Carlos Gómez-Merino* S2 File. Detailed description of experiments testing the effect ofphytohormones on NAC gene expression.…
Experiment ID / Link to repository:	OS-00037 /	GEO
	Experimental		Control
Stimulus:	GA3 (Zhenshan 97)	vs.	untreated seedling samples (Zhenshan 97)
Description	Seedling samples of cultivar Zhenshan 97 grown hydroponically as described (Lian et al., 2006, Plant Mol Biol. 60: 617–631) till the 3-leaves stage and then treated with 100µM GA3 (gibberellic acid) for 5, 15, 30 and 60min.		Seedling samples of cultivar Zhenshan 97 grown hydroponically as described (Lian et al., 2006, Plant Mol Biol. 60: 617–631) till the 3-leaves stage.
Genetic Background:	Zhenshan 97	vs.	Zhenshan 97
Description	Indica (Oryza sativa ssp. indica) variety from Huazhong Agricultural University, Wuhan, China. Under the name Zhenshan 97, there exist at least two lines: Zhenshan 97B, the maintainer line for a number of elite hybrids, and the male sterile Zhenshan 97A line that has been used as a female parent for production of a popular hybrid line Shanyou 63, other parent of which is Minghui 63. Zhenshan 97 a…		Indica (Oryza sativa ssp. indica) variety from Huazhong Agricultural University, Wuhan, China. Under the name Zhenshan 97, there exist at least two lines: Zhenshan 97B, the maintainer line for a number of elite hybrids, and the male sterile Zhenshan 97A line that has been used as a female parent for production of a popular hybrid line Shanyou 63, other parent of which is Minghui 63. Zhenshan 97 a…
Anatomical Part:	seedling	vs.	seedling
Developmental Stage:	seedling	vs.	seedling

## Sheet: 6
Expression patterns and promoter analyses of aluminum-responsive NAC genes suggest a possible growth regulation of rice mediated by aluminum, hormones and NAC transcription factors Hugo Fernando Escobar-Sepúlveda, Libia Iris Trejo-Téllez, Soledad García-Morales and Fernando Carlos Gómez-Merino* S2 File. Detailed description of experiments testing the effect ofphytohormones on NAC gene expression.…
Experiment ID / Link to repository:	OS-00015 /	GEO
	Experimental		Control
Stimulus:	IAA	vs.	solvent treated seedling samples
Description	Seedling samples of cultivar IR64 grown for 7 days in a culture room (substrate: cotton saturated with reverse-osmosis water; 14h light /10h dark cycles; 28°C) and then incubated in 50μM IAA (indole-3-acetic acid), 0.1% dimethylsulfoxide solution for 1h and 3h. Equal amounts of tissue from 1h and 3h time points were pooled before RNA isolation.		Seedling samples of cultivar IR64 grown for 7 days in a culture room (substrate: cotton saturated with reverse-osmosis water; 14h light /10h dark cycles; 28°C) and then incubated in 0.1% dimethylsulfoxide solution for 1h and 3h. Equal amounts of tissue from 1h and 3h time points were pooled before RNA isolation.
Genetic Background:	IR64	vs.	IR64
Description	Indica (Oryza sativa ssp. indica) cultivar resistant to Xanthomonas oryzae pv. oryzae strains BAI3 (from Burkina Faso) and MAI1 (from Mali).		Indica (Oryza sativa ssp. indica) cultivar resistant to Xanthomonas oryzae pv. oryzae strains BAI3 (from Burkina Faso) and MAI1 (from Mali).
Anatomical Part:	seedling	vs.	seedling
Developmental Stage:	seedling	vs.	seedling

## Sheet: 7
Expression patterns and promoter analyses of aluminum-responsive NAC genes suggest a possible growth regulation of rice mediated by aluminum, hormones and NAC transcription factors Hugo Fernando Escobar-Sepúlveda, Libia Iris Trejo-Téllez, Soledad García-Morales and Fernando Carlos Gómez-Merino* S2 File. Detailed description of experiments testing the effect ofphytohormones on NAC gene expression.…
Experiment ID / Link to repository:	OS-00119 /	GEO
	Experimental		Control
Stimulus:	JA	vs.	mock treated seedling samples
Description	Seedling samples of cultivar IR64 grown for 7 days hydroponically in a culture room (14h light /10h dark cycles; 28°C) and then incubated in 100μM jasmonic acid solution for 3h at 28°C.		Seedling samples of cultivar IR64 grown for 7 days hydroponically in a culture room (14h light /10h dark cycles; 28°C), then incubated in water for 3h at 28°C.
Genetic Background:	IR64	vs.	IR64
Description	Indica (Oryza sativa ssp. indica) cultivar resistant to Xanthomonas oryzae pv. oryzae strains BAI3 (from Burkina Faso) and MAI1 (from Mali).		Indica (Oryza sativa ssp. indica) cultivar resistant to Xanthomonas oryzae pv. oryzae strains BAI3 (from Burkina Faso) and MAI1 (from Mali).
Anatomical Part:	seedling	vs.	seedling
Developmental Stage:	seedling	vs.	seedling

## Sheet: 8
Expression patterns and promoter analyses of aluminum-responsive NAC genes suggest a possible growth regulation of rice mediated by aluminum, hormones and NAC transcription factors Hugo Fernando Escobar-Sepúlveda, Libia Iris Trejo-Téllez, Soledad García-Morales and Fernando Carlos Gómez-Merino* S2 File. Detailed description of experiments testing the effect ofphytohormones on NAC gene expression.…
Experiment ID / Link to repository:	OS-00037 /	GEO
	Experimental		Control
Stimulus:	KT (Minghui 63)	vs.	untreated seedling samples (Minghui 63)
Description	Seedling samples of cultivar Minghui 63 grown hydroponically as described (Lian et al., 2006, Plant Mol Biol. 60: 617–631) till the 3-leaves stage and then treated with 100µM KT (kinetin) for 5, 15, 30 and 60min.		Seedling samples of cultivar Minghui 63 grown hydroponically as described (Lian et al., 2006, Plant Mol Biol. 60: 617–631) till the 3-leaves stage.
Genetic Background:	MH63	vs.	MH63
Description	Minghui 63, indica cultivar.		Minghui 63, indica cultivar.
Anatomical Part:	seedling	vs.	seedling
Developmental Stage:	seedling	vs.	seedling

## Sheet: 9
Expression patterns and promoter analyses of aluminum-responsive NAC genes suggest a possible growth regulation of rice mediated by aluminum, hormones and NAC transcription factors Hugo Fernando Escobar-Sepúlveda, Libia Iris Trejo-Téllez, Soledad García-Morales and Fernando Carlos Gómez-Merino* S2 File. Detailed description of experiments testing the effect ofphytohormones on NAC gene expression.…
Experiment ID / Link to repository:	OS-00037 /	GEO
	Experimental		Control
Stimulus:	KT (Zhenshan 97)	vs.	untreated seedling samples (Zhenshan 97)
Description	Seedling samples of cultivar Zhenshan 97 grown hydroponically as described (Lian et al., 2006, Plant Mol Biol. 60: 617–631) till the 3-leaves stage and then treated with 100µM KT (kinetin) for 5, 15, 30 and 60min.		Seedling samples of cultivar Zhenshan 97 grown hydroponically as described (Lian et al., 2006, Plant Mol Biol. 60: 617–631) till the 3-leaves stage.
Genetic Background:	Zhenshan 97	vs.	Zhenshan 97
Description	Indica (Oryza sativa ssp. indica) variety from Huazhong Agricultural University, Wuhan, China. Under the name Zhenshan 97, there exist at least two lines: Zhenshan 97B, the maintainer line for a number of elite hybrids, and the male sterile Zhenshan 97A line that has been used as a female parent for production of a popular hybrid line Shanyou 63, other parent of which is Minghui 63. Zhenshan 97 a…		Indica (Oryza sativa ssp. indica) variety from Huazhong Agricultural University, Wuhan, China. Under the name Zhenshan 97, there exist at least two lines: Zhenshan 97B, the maintainer line for a number of elite hybrids, and the male sterile Zhenshan 97A line that has been used as a female parent for production of a popular hybrid line Shanyou 63, other parent of which is Minghui 63. Zhenshan 97 a…
Anatomical Part:	seedling	vs.	seedling
Developmental Stage:	seedling	vs.	seedling

## Sheet: 10
Expression patterns and promoter analyses of aluminum-responsive NAC genes suggest a possible growth regulation of rice mediated by aluminum, hormones and NAC transcription factors Hugo Fernando Escobar-Sepúlveda, Libia Iris Trejo-Téllez, Soledad García-Morales and Fernando Carlos Gómez-Merino* S2 File. Detailed description of experiments testing the effect ofphytohormones on NAC gene expression.…
Experiment ID / Link to repository:	OS-00037 /	GEO
	Experimental		Control
Stimulus:	NAA (Minghui 63)	vs.	untreated seedling samples (Minghui 63)
Description	Seedling samples of cultivar Minghui 63 grown hydroponically as described (Lian et al., 2006, Plant Mol Biol. 60: 617–631) till the 3-leaves stage and then treated with 100µM NAA (1-naphthalene acetic acid; synthetic auxin analog) for 5, 15, 30 and 60min.		Seedling samples of cultivar Minghui 63 grown hydroponically as described (Lian et al., 2006, Plant Mol Biol. 60: 617–631) till the 3-leaves stage.
Genetic Background:	MH63	vs.	MH63
Description	Minghui 63, indica cultivar.		Minghui 63, indica cultivar.
Anatomical Part:	seedling	vs.	seedling
Developmental Stage:	seedling	vs.	seedling

[truncated: 6 more sheets: 11, 12, 13, 14, 15, 16]
